# Supplementary material for: Sensorimotor dysfunction and postural instability in older adults with type 2 diabetes mellitus: the role of proprioception and neuropathy
Source: Front Aging Neurosci. 2025 Jun 23;17:1615399. doi: 10.3389/fnagi.2025.1615399 (PMC12230001; doi:10.3389/fnagi.2025.1615399)
Supplement: Supplementary file 1 [file Table_1.xlsx]

## Sheet: Sheet1
Group	Ankle_Dorsiflexion_Error	Ankle_Plantarflexion_Error	Postural_Sway	Sway_Velocity	Sway_Area	Mean_Sway_Velocity	AP_Sway	ML_Sway
Control	3.53214	4.86927	110.685	4.04287	269.056	4.83739	1.15622	1.16311
Control	2.97971	6.22445	155.426	2.74559	225.694	3.92583	2.5057	1.53773
Control	3.66349	5.41566	114.847	4.36641	351.184	4.92808	1.8596	1.40395
Control	4.42504	4.14715	186.78	4.58565	217.749	4.15252	2.45464	1.3594
Control	2.89629	5.41536	118.814	5.1497	260.887	5.85437	1.20845	1.70181
Control	2.8963	6.89793	132.248	5.11811	285.756	4.69853	1.64627	1.76058
Control	4.47392	4.91486	165.328	2.49212	342.856	3.99974	1.91231	1.23249
Control	3.76767	6.93145	105.775	2.96715	217.499	4.51897	1.93067	1.21391
Control	2.69156	1.65912	148.256	4.53624	330.739	5.27532	1.71197	1.33723
Control	3.57203	5.9956	179.707	4.53489	280.506	4.26936	2.18405	0.506212
Control	2.69683	5.06968	94.804	4.53625	237.296	4.00311	1.44025	0.828772
Control	2.69482	4.58325	147.008	8.14095	300.194	5.101	1.84735	2.01042
Control	3.31051	5.07562	149.2	4.59656	288.733	5.10232	1.96293	2.12444
Control	1.43545	2.45566	164.405	5.20641	253.909	4.32785	2.13635	1.3479
Control	1.59932	4.68321	105.598	5.01032	283.101	4.36483	2.22311	1.68639
Control	2.61081	5.40996	103.165	4.6835	263.272	5.08901	1.41516	1.57761
Control	2.21884	6.82215	156.834	3.63951	285.006	3.35847	1.23499	2.71234
Control	3.3734	4.30698	150.281	4.79969	308.909	3.40031	2.47218	1.90903
Control	2.31002	3.9413	148.927	3.14535	349.163	4.11	2.05622	1.39755
Control	1.8713	4.32779	151.722	3.72424	226.128	4.63015	1.58067	1.05823
Control	4.37511	6.11341	121.821	3.45581	372.996	5.17023	2.59251	0.791357
Control	2.90357	5.37423	148.396	4.06842	195.008	6.36962	1.9609	1.53342
Control	3.15875	4.2925	150.167	6.47983	273.447	5.73339	2.42889	1.1399
Control	1.86047	5.60672	120.821	1.96335	305.693	4.68526	1.93971	0.866876
Control	2.62639	5.08232	195.98	4.72116	292.303	4.83041	2.81673	1.18491
Control	3.1965	6.18049	155.433	2.23827	252.929	3.81739	2.68235	1.00657
Control	2.09864	4.07541	106.927	3.47031	270.992	4.83093	1.80046	2.14173
Control	3.42686	4.54715	160.755	5.15607	258.58	4.55268	2.33749	1.81147
Control	2.57744	4.46594	113.238	4.04942	254.381	5.1824	2.19397	1.44673
Control	2.84623	3.11597	164.558	2.81604	317.077	3.99795	2.5122	2.05678
Control	2.57652	5.33311	175.38	3.20747	295.615	5.38493	1.48543	1.48172
Control	4.71148	5.28893	117.724	4.71397	249.87	6.42872	2.21186	1.09687
Control	3.08826	4.96644	169.693	3.1912	319.256	4.73798	2.37571	2.07448
Control	2.17979	4.66442	153.654	4.21378	293.449	5.26376	1.13615	1.67095
Control	3.81561	3.17663	165.577	4.02922	315.476	5.56085	1.38937	1.02473
Control	2.03787	4.42999	196.884	3.27627	307.493	4.43674	1.01274	1.37196
Control	3.28171	4.52818	134.482	6.29546	243.941	5.08082	1.79146	1.091
Control	1.39509	3.94913	119.674	4.66463	255.653	4.86297	2.22572	0.883052
Control	1.94448	4.75678	115.718	1.79285	312.62	4.95061	2.57104	1.82973
Control	3.27127	5.4691	117.865	4.18137	306.654	4.0538	1.9426	2.23286
Control	3.74247	7.33659	139.384	3.26527	279.149	4.87525	2.62659	0.876587
Control	3.24909	5.17997	151.568	4.90063	285.172	5.36294	1.30276	1.68082
Control	2.99939	5.28451	149.69	3.12408	335.728	6.34468	1.16051	1.18324
Control	2.83804	4.8662	165.726	3.85608	254.285	5.83805	1.88556	1.25028
Control	1.81369	2.54235	142.009	4.52539	303.897	7.06778	2.07899	1.20712
Control	2.47374	4.92659	183.971	4.91502	271.25	4.05963	1.89561	1.09576
Control	2.69924	5.03589	133.921	2.68368	270.576	5.74849	1.00033	1.46989
Control	4.0197	8.06369	220.869	3.61874	327.934	5.03884	1.87079	1.10931
Control	3.39895	4.71763	159.856	3.46706	316.023	7.1055	1.33603	1.56089
Control	1.56616	5.33995	116.661	3.2744	315.505	4.01745	2.20466	1.4294
Control	3.38195	4.91626	110.435	5.88669	336.94	3.98509	2.0713	1.35203
Control	2.76498	3.48747	155.684	4.41738	280.975	4.23263	1.49645	1.0779
Control	2.51108	6.39996	135.121	2.61825	309.773	2.66239	1.6839	1.21352
Control	3.63216	5.90744	162.429	4.97129	266.542	4.30847	1.44395	1.75971
Control	3.99697	5.9567	155.415	6.27193	294.184	4.06809	1.88242	1.65538
Control	3.91021	3.81417	139.508	5.09506	274.39	5.00491	2.33026	1.0492
Control	2.36988	6.72752	116.963	2.33908	284.286	5.20201	1.47628	1.49073
Control	2.83099	3.19367	97.5025	3.45703	305.991	6.78246	2.13178	1.75807
Control	3.3882	5.69944	128.623	5.34826	244.41	5.82894	1.67669	0.765544
Control	3.94872	7.71997	166.577	3.21572	371.225	4.25579	1.56114	1.67278
Control	2.68312	3.71192	147.867	4.45932	236.228	3.92463	1.86291	1.17832
Control	2.93848	4.24646	105.342	4.8166	227.158	5.35668	1.45449	1.68395
Control	2.13749	5.08556	146.675	2.97892	330.519	3.49016	1.66639	1.13706
Control	2.0593	4.32562	152.854	3.91571	314.553	6.7364	1.38293	0.709998
Control	3.8069	3.00616	115.883	0.479431	307.253	6.06482	2.77448	0.782708
Control	4.27993	5.04639	146.108	2.87366	307.437	4.36675	1.92552	1.46971
T2DM	5.28972	8.6843	157.8	5.35101	355.177	5.69778	3.51142	2.17836
T2DM	4.12568	6.85818	158.775	5.72624	284.728	6.88293	2.09794	1.0083
T2DM	5.66859	7.14155	177.478	4.71467	293.632	6.45292	2.59936	1.94147
T2DM	3.36848	6.30506	158.9	4.44273	390.738	4.73426	3.08615	1.71537
T2DM	4.96392	6.93573	152.737	5.55326	341.02	7.79751	3.70407	1.54916
T2DM	3.81898	7.90521	182.542	4.21466	373.828	8.04588	2.85581	1.92383
T2DM	4.37816	8.35325	169.394	5.79541	344.108	5.63721	2.6013	3.0048
T2DM	5.0774	6.37184	233.385	3.38905	344.174	5.8623	3.8682	2.40324
T2DM	4.16959	8.48613	82.2277	6.50324	385.512	6.53587	2.13703	1.77299
T2DM	4.64544	9.05965	218.379	5.86876	319.34	6.58446	1.74662	2.36774
T2DM	6.03629	7.94785	224.003	5.62187	347.193	6.90854	3.11881	2.79766
T2DM	4.45311	9.67462	103.24	6.45027	321.786	8.2602	2.62893	2.55081
T2DM	5.86569	6.54693	166.203	7.22864	323.05	6.07305	2.35896	2.10101
T2DM	3.90029	5.99131	165.157	6.48638	328.753	5.4517	3.25835	1.73359
T2DM	5.5598	5.36111	127.465	3.2314	352.927	4.87068	3.01678	2.43308
T2DM	6.47157	9.22533	150.373	3.87128	321.037	5.51907	2.59668	2.27461
T2DM	2.55836	8.23215	138.267	4.61771	399.957	6.21687	2.22424	2.5355
T2DM	4.2331	7.39441	242.418	5.35974	302.115	8.04456	3.34368	2.40029
T2DM	5.60707	7.79036	212.71	5.92013	334.317	5.73239	3.2281	2.61577
T2DM	4.82695	6.13192	224.929	4.50265	322.812	6.47379	2.83843	1.79168
T2DM	5.40115	10.346	204.924	5.54291	408.657	6.23358	3.85025	2.75504
T2DM	4.42601	7.61248	137.595	4.46886	351.763	7.43839	2.33356	2.17275
T2DM	5.11659	7.58909	159.588	4.63287	389.769	8.77693	2.09673	3.14914
T2DM	4.87432	8.3164	196.473	3.72641	275.227	5.71913	2.53021	1.71162
T2DM	6.19778	8.02759	134.209	4.27751	354.971	5.76056	2.8663	2.9727
T2DM	5.28442	7.72418	204.609	3.78908	383.298	7.29416	3.01654	2.17291
T2DM	5.3676	6.52724	169.927	4.2175	346.564	6.93189	2.76456	1.73126
T2DM	4.61812	8.01633	165.034	6.53115	391.299	8.09671	3.07307	1.81838
T2DM	4.54239	9.68079	204.535	4.24769	319.283	6.83393	2.2392	1.90342
T2DM	4.59744	9.0476	194.832	8.33092	406.945	5.89071	3.64076	2.29057
T2DM	5.42445	9.33996	165.538	5.89238	447.42	6.84065	2.84728	2.34187
T2DM	4.60902	6.85677	220.846	5.54071	326.311	7.3587	3.47099	1.77168
T2DM	5.31977	6.29227	139.341	4.35147	322.55	7.07048	3.06822	2.05734
T2DM	7.1054	7.31157	201.078	6.12835	408.949	6.75727	3.12751	3.18398
T2DM	5.90112	7.52576	200.247	4.67377	414.691	7.31667	3.18628	2.96832
T2DM	4.70398	8.75115	167.409	5.46909	319.03	7.4193	3.12281	2.29689
T2DM	6.23121	5.46289	190.535	8.2485	323.701	7.63216	3.22422	2.08976
T2DM	4.62192	9.26487	133.154	5.22049	329.999	6.89871	3.58116	2.13242
T2DM	2.99188	7.27355	212.286	6.64017	281.648	6.08288	2.99219	2.38903
T2DM	4.02191	6.95628	171.943	4.52838	301.021	6.39671	3.25868	1.53815
T2DM	3.15921	6.26572	159.653	5.29011	297.132	7.45651	2.84334	1.93616
T2DM	4.67849	5.50727	216.833	7.34871	307.885	5.43306	3.63886	1.20234
T2DM	5.04842	8.43134	153.046	4.61526	341.242	6.61867	2.53828	2.2776
T2DM	6.70644	7.54652	127.43	7.39619	353.477	5.85666	3.82649	2.40654
T2DM	5.35693	5.93785	122.04	6.13684	413.368	6.27874	2.86912	1.81874
T2DM	4.8109	5.93181	200.717	4.68879	297.395	7.52845	2.146	2.88847
T2DM	5.85941	7.06377	132.088	6.05094	387.607	6.4411	2.95661	1.4326
T2DM	2.81886	9.42945	242.509	6.43871	333.084	6.29644	2.53585	1.30853
T2DM	5.26561	7.15368	102.929	6.03886	340.569	4.89014	3.32713	2.18671
T2DM	5.80087	5.68629	240.387	3.53994	373.524	6.99625	2.55064	2.61449
T2DM	3.55141	7.17002	186.347	4.50106	291.736	6.89548	2.65798	2.94564
T2DM	6.17375	7.13819	175.152	5.04783	360.22	8.41325	1.90744	1.83138
T2DM	5.3685	4.27767	158.846	5.24515	350.394	5.94222	2.6548	2.63091
T2DM	4.61471	7.39593	193.191	6.03757	365.227	6.46915	1.62958	2.04998
T2DM	5.66278	7.1875	177.301	5.53258	355.977	6.49938	2.06637	1.98023
T2DM	7.30069	8.28152	218.808	3.80771	454.536	7.82745	3.28542	2.5295
T2DM	5.21187	9.64177	182.826	5.76343	313.803	6.1547	3.29862	2.40921
T2DM	5.27822	8.78935	184.138	6.02607	318.66	6.52902	3.11124	1.25028
T2DM	4.57064	7.14271	165.442	5.96816	314.467	6.8579	2.38717	2.8378
T2DM	4.18016	6.1543	176.598	6.56209	317.546	6.43661	2.86519	2.78765
T2DM	5.86034	10.4966	189.868	6.28067	313.819	5.80357	2.88813	1.74471
T2DM	4.17392	7.52988	116.454	5.85347	396.92	6.44409	2.28765	2.27582
T2DM	5.10157	7.47644	129.623	5.25001	407.453	7.32363	3.67177	2.3269
T2DM	4.55234	7.43153	205.71	3.4365	316.851	5.22348	3.34623	2.20555
T2DM	5.50898	7.69374	184.886	5.81976	304.948	6.38297	2.7751	1.78384
T2DM	5.36366	7.28965	171.977	5.56676	364.269	5.54988	2.90398	1.72076
